# Supplementary material for: Do Images of ‘Watching Eyes’ Induce Behaviour That Is More Pro-Social or More Normative? A Field Experiment on Littering
Source: PLoS One. 2013 Dec 5;8(12):e82055. doi: 10.1371/journal.pone.0082055 (PMC3855385; doi:10.1371/journal.pone.0082055)
Supplement: Data S2 — A .CSV file containing the data on which the analyses presented in this paper are based. (CSV) [file pone.0082055.s002.csv]

Eyes	Litter	Location	Date	Time	Sex	AgeRange	PeopleRange	DisposalCode	Littered	PeopleBin
0	0	Merz	29/10/2012	1717	m	18-25	01-May	5	0	1
0	0	Merz	29/10/2012	1720	m	18-25	01-May	5	0	1
0	0	Agriculture	30/10/2012	1635	f	18-25	01-May	4	1	1
0	0	Agriculture	30/10/2012	1639	f	18-25	01-May	1	0	1
0	0	Agriculture	30/10/2012	1641	m	26-40	0	2	0	1
0	0	Agriculture	30/10/2012	1652	m	18-25	01-May	5	0	1
0	0	Agriculture	30/10/2012	1659	m	18-25	06-Oct	5	0	2
0	0	Agriculture	30/10/2012	1700	f	18-25	06-Oct	1	0	2
0	0	Agriculture	30/10/2012	1700	m	18-25	06-Oct	1	0	2
0	0	Agriculture	30/10/2012	1700	m	18-25	01-May	1	0	1
0	0	Agriculture	30/10/2012	1705	f	18-25	01-May	1	0	1
0	0	Agriculture	30/10/2012	1709	m	26-40	01-May	4	1	1
0	0	Agriculture	30/10/2012	1710	f	26-40	01-May	1	0	1
0	0	Agriculture	30/10/2012	1721	f	18-25	01-May	2	0	1
0	0	Agriculture	30/10/2012	1728	f	26-40	01-May	2	0	1
0	0	Agriculture	30/10/2012	1730	f	18-25	01-May	1	0	1
0	0	Agriculture	30/10/2012	1730	f	18-25	01-May	1	0	1
0	0	Herschel	22/11/2012	1642	m	18-25	06-Oct	1	0	2
0	0	Herschel	22/11/2012	1655	m	18-25	06-Oct	4	1	2
0	0	Herschel	22/11/2012	1655	m	18-25	16+	4	1	2
0	0	Herschel	22/11/2012	1655	m	18-25	16+	1	0	2
0	0	Herschel	22/11/2012	1656	m	18-25	16+	4	1	2
0	0	Herschel	22/11/2012	1657	m	18-25	16+	1	0	2
0	0	Herschel	22/11/2012	1657	m	18-25	16+	1	0	2
0	0	Herschel	22/11/2012	1658	m	18-25	16+	4	1	2
0	0	Herschel	22/11/2012	1659	m	18-25	06-Oct	1	0	2
0	0	Herschel	22/11/2012	1704	m	18-25	01-May	4	1	1
0	0	Herschel	22/11/2012	1709	m	18-25	01-May	1	0	1
0	0	Herschel	22/11/2012	1710	m	18-25	01-May	1	0	1
0	0	Merz	26/11/2012	1635	m	18-25	01-May	1	0	1
0	0	Merz	26/11/2012	1651	f	18-25	01-May	4	1	1
0	0	Merz	26/11/2012	1651	f	18-25	01-May	1	0	1
0	0	Merz	26/11/2012	1654	m	18-25	01-May	5	0	1
0	0	Merz	26/11/2012	1659	m	18-25	01-May	1	0	1
0	0	Merz	26/11/2012	1702	m	26-40	01-May	1	0	1
0	0	Merz	26/11/2012	1706	m	18-25	01-May	1	0	1
0	0	Merz	26/11/2012	1715	m	26-40	0	1	0	1
0	0	Merz	26/11/2012	1729	m	18-25	0	1	0	1
0	0	Agriculture	27/11/2012	1645	m	18-25	01-May	1	0	1
0	0	Agriculture	27/11/2012	1645	f	18-25	01-May	1	0	1
0	0	Agriculture	27/11/2012	1646	m	18-25	01-May	5	0	1
0	0	Agriculture	27/11/2012	1649	f	18-25	01-May	1	0	1
0	0	Agriculture	27/11/2012	1705	f	18-25	01-May	4	1	1
0	0	Agriculture	27/11/2012	1720	m	26-40	01-May	3		1
1	0	Medical	01/11/2012	1709	m	26-40	16+	1	0	2
1	0	Medical	01/11/2012	1712	f	26-40	16+	4	1	2
1	0	Medical	01/11/2012	1717	f	26-40	01-May	1	0	1
1	0	Medical	01/11/2012	1717	m	26-40	01-May	1	0	1
1	0	Medical	01/11/2012	1719	f	18-25	01-May	4	1	1
1	0	Medical	01/11/2012	1721	f	18-25	01-May	4	1	1
1	0	Robinson	05/11/2012	1702	f	18-25	06-Oct	1	0	2
1	0	Robinson	05/11/2012	1702	f	18-25	06-Oct	1	0	2
1	0	Robinson	05/11/2012	1702	f	18-25	06-Oct	1	0	2
1	0	Robinson	05/11/2012	1704	m	18-25	01-May	1	0	1
1	0	Robinson	05/11/2012	1705	f	18-25	01-May	1	0	1
1	0	Robinson	05/11/2012	1718	m	18-25	01-May	4	1	1
1	0	Stephenson	06/11/2012	1705	f	18-25	01-May	2	0	1
1	0	Stephenson	06/11/2012	1709	m	26-40	01-May	5	0	1
1	0	Medical	29/11/2012	1631	m	26-40	01-May	1	0	1
1	0	Medical	29/11/2012	1642	f	18-25	06-Oct	5	0	2
1	0	Medical	29/11/2012	1648	m	18-25	06-Oct	4	1	2
1	0	Medical	29/11/2012	1652	m	18-25	01-May	1	0	1
1	0	Medical	29/11/2012	1655	m	18-25	16+	1	0	2
1	0	Medical	29/11/2012	1655	m	18-25	16+	1	0	2
1	0	Medical	29/11/2012	1655	f	18-25	16+	4	1	2
1	0	Medical	29/11/2012	1658	m	18-25	16+	4	1	2
1	0	Medical	29/11/2012	1659	m	18-25	16+	1	0	2
1	0	Medical	29/11/2012	1701	m	18-25	06-Oct	1	0	2
1	0	Medical	29/11/2012	1702	m	18-25	16+	5	0	2
1	0	Medical	29/11/2012	1702	f	18-25	16+	1	0	2
1	0	Medical	29/11/2012	1702	m	18-25	16+	4	1	2
1	0	Medical	29/11/2012	1710	m	18-25	06-Oct	1	0	2
1	0	Medical	29/11/2012	1717	m	18-25	01-May	4	1	1
1	0	Robinson	03/12/2012	1632	m	18-25	06-Oct	4	1	2
1	0	Robinson	03/12/2012	1634	f	18-25	06-Oct	1	0	2
1	0	Robinson	03/12/2012	1634	m	18-25	06-Oct	1	0	2
1	0	Robinson	03/12/2012	1637	m	18-25	01-May	5	0	1
1	0	Robinson	03/12/2012	1650	m	18-25	01-May	1	0	1
1	0	Robinson	03/12/2012	1653	f	18-25	01-May	1	0	1
1	0	Robinson	03/12/2012	1659	f	18-25	06-Oct	2	0	2
1	0	Robinson	03/12/2012	1701	f	18-25	01-May	2	0	1
1	0	Robinson	03/12/2012	1708	m	26-40	01-May	4	1	1
1	0	Robinson	03/12/2012	1709	f	18-25	01-May	5	0	1
1	0	Robinson	03/12/2012	1710	m	18-25	01-May	1	0	1
1	0	Robinson	03/12/2012	1714	m	18-25	06-Oct	1	0	2
1	0	Robinson	03/12/2012	1719	f	18-25	06-Oct	5	0	2
1	0	Robinson	03/12/2012	1724	m	18-25	06-Oct	1	0	2
1	0	Robinson	03/12/2012	1725	m	18-25	01-May	1	0	1
1	0	Robinson	03/12/2012	1730	f	18-25	01-May	1	0	1
1	0	Stephenson	04/12/2012	1641	m	18-25	01-May	1	0	1
1	0	Stephenson	04/12/2012	1700	m	18-25	01-May	1	0	1
1	0	Stephenson	04/12/2012	1715	m	18-25	01-May	1	0	1
1	0	Stephenson	04/12/2012	1721	m	18-25	01-May	1	0	1
0	1	Herschel	08/11/2012	1654	m	18-25	06-Oct	4	1	2
0	1	Herschel	08/11/2012	1655	m	18-25	16+	1	0	2
0	1	Herschel	08/11/2012	1655	m	18-25	16+	1	0	2
0	1	Herschel	08/11/2012	1655	m	18-25	16+	1	0	2
0	1	Herschel	08/11/2012	1655	m	18-25	16+	1	0	2
0	1	Herschel	08/11/2012	1656	f	18-25	16+	1	0	2
0	1	Herschel	08/11/2012	1656	m	18-25	16+	1	0	2
0	1	Herschel	08/11/2012	1656	f	18-25	16+	1	0	2
0	1	Herschel	08/11/2012	1656	m	18-25	16+	4	1	2
0	1	Herschel	08/11/2012	1657	f	18-25	16+	4	1	2
0	1	Herschel	08/11/2012	1657	m	18-25	16+	1	0	2
0	1	Herschel	08/11/2012	1658	f	18-25	16+	1	0	2
0	1	Herschel	08/11/2012	1659	m	18-25	16+	1	0	2
0	1	Herschel	08/11/2012	1659	m	18-25	16+	1	0	2
0	1	Herschel	08/11/2012	1659	f	18-25	06-Oct	1	0	2
0	1	Herschel	08/11/2012	1659	f	18-25	06-Oct	4	1	2
0	1	Herschel	08/11/2012	1701	m	18-25	06-Oct	4	1	2
0	1	Herschel	08/11/2012	1703	m	18-25	06-Oct	4	1	2
0	1	Merz	12/11/2012	1659	f	18-25	01-May	5	0	1
0	1	Merz	12/11/2012	1700	m	18-25	01-May	4	1	1
0	1	Merz	12/11/2012	1702	m	18-25	01-May	4	1	1
0	1	Merz	12/11/2012	1703	m	18-25	01-May	4	1	1
0	1	Merz	12/11/2012	1704	m	18-25	01-May	3		1
0	1	Merz	12/11/2012	1705	m	18-25	01-May	1	0	1
0	1	Merz	12/11/2012	1705	m	18-25	06-Oct	1	0	2
0	1	Merz	12/11/2012	1706	m	18-25	06-Oct	1	0	2
0	1	Merz	12/11/2012	1706	m	18-25	06-Oct	5	0	2
0	1	Merz	12/11/2012	1710	f	18-25	01-May	4	1	1
0	1	Merz	12/11/2012	1712	m	18-25	01-May	4	1	1
0	1	Merz	12/11/2012	1715	m	18-25	01-May	1	0	1
0	1	Agriculture	13/11/2012	1656	m	18-25	06-Oct	1	0	2
0	1	Agriculture	13/11/2012	1656	m	18-25	06-Oct	2	0	2
0	1	Agriculture	13/11/2012	1656	m	18-25	06-Oct	4	1	2
0	1	Agriculture	13/11/2012	1656	f	18-25	06-Oct	1	0	2
0	1	Agriculture	13/11/2012	1705	m	26-40	01-May	1	0	1
0	1	Agriculture	13/11/2012	1706	f	26-40	01-May	1	0	1
0	1	Agriculture	13/11/2012	1708	m	18-25	01-May	1	0	1
0	1	Agriculture	13/11/2012	1715	m	18-25	01-May	1	0	1
0	1	Herschel	06/12/2012	1648	m	18-25	01-May	1	0	1
0	1	Herschel	06/12/2012	1652	m	18-25	06-Oct	1	0	2
0	1	Herschel	06/12/2012	1656	m	18-25	16+	4	1	2
0	1	Herschel	06/12/2012	1656	f	18-25	16+	4	1	2
0	1	Herschel	06/12/2012	1656	f	18-25	16+	4	1	2
0	1	Herschel	06/12/2012	1658	m	18-25	16+	1	0	2
0	1	Herschel	06/12/2012	1658	m	18-25	16+	1	0	2
0	1	Herschel	06/12/2012	1659	m	18-25	06-Oct	1	0	2
0	1	Herschel	06/12/2012	1700	m	18-25	16+	1	0	2
0	1	Herschel	06/12/2012	1700	f	18-25	16+	4	1	2
0	1	Herschel	06/12/2012	1700	m	18-25	16+	4	1	2
0	1	Herschel	06/12/2012	1705	m	18-25	01-May	1	0	1
0	1	Herschel	06/12/2012	1710	f	18-25	01-May	1	0	1
0	1	Merz	07/12/2012	1624	m	18-25	01-May	1	0	1
0	1	Merz	07/12/2012	1634	f	18-25	01-May	5	0	1
0	1	Merz	07/12/2012	1645	m	18-25	0	4	1	1
0	1	Merz	07/12/2012	1650	f	18-25	01-May	4	1	1
0	1	Merz	07/12/2012	1651	m	18-25	01-May	1	0	1
0	1	Merz	07/12/2012	1651	m	18-25	01-May	5	0	1
0	1	Merz	07/12/2012	1654	m	18-25	01-May	3		1
0	1	Merz	07/12/2012	1659	m	18-25	01-May	4	1	1
0	1	Merz	07/12/2012	1701	m	18-25	01-May	4	1	1
0	1	Merz	07/12/2012	1705	m	18-25	01-May	1	0	1
0	1	Merz	07/12/2012	1714	f	18-25	0	1	0	1
0	1	Merz	07/12/2012	1718	m	18-25	0	4	1	1
0	1	Agriculture	10/12/2012	1623	f	18-25	01-May	1	0	1
0	1	Agriculture	10/12/2012	1624	m	18-25	01-May	1	0	1
0	1	Agriculture	10/12/2012	1630	m	18-25	01-May	4	1	1
0	1	Agriculture	10/12/2012	1630	m	18-25	01-May	1	0	1
0	1	Agriculture	10/12/2012	1646	m	26-40	01-May	1	0	1
0	1	Agriculture	10/12/2012	1651	f	18-25	01-May	5	0	1
0	1	Agriculture	10/12/2012	1654	f	18-25	06-Oct	5	0	2
0	1	Agriculture	10/12/2012	1659	m	18-25	06-Oct	4	1	2
0	1	Agriculture	10/12/2012	1659	m	18-25	06-Oct	1	0	2
0	1	Agriculture	10/12/2012	1659	f	18-25	06-Oct	1	0	2
0	1	Agriculture	10/12/2012	1701	m	18-25	01-May	1	0	1
0	1	Agriculture	10/12/2012	1713	m	26-40	0	2	0	1
0	1	Agriculture	10/12/2012	1717	m	18-25	0	1	0	1
1	1	Medical	15/11/2012	1644	f	18-25	06-Oct	4	1	2
1	1	Medical	15/11/2012	1644	m	18-25	06-Oct	1	0	2
1	1	Medical	15/11/2012	1646	m	26-40	06-Oct	1	0	2
1	1	Medical	15/11/2012	1652	m	18-25	06-Oct	1	0	2
1	1	Medical	15/11/2012	1653	f	18-25	01-May	4	1	1
1	1	Medical	15/11/2012	1705	f	18-25	16+	1	0	2
1	1	Medical	15/11/2012	1705	f	18-25	16+	1	0	2
1	1	Medical	15/11/2012	1706	f	18-25	06-Oct	1	0	2
1	1	Medical	15/11/2012	1708	m	18-25	06-Oct	4	1	2
1	1	Medical	15/11/2012	1710	f	18-25	06-Oct	1	0	2
1	1	Medical	15/11/2012	1715	m	18-25	06-Oct	5	0	2
1	1	Robinson	19/11/2012	1645	f	18-25	06-Oct	1	0	2
1	1	Robinson	19/11/2012	1647	m	18-25	01-May	1	0	1
1	1	Robinson	19/11/2012	1653	f	18-25	06-Oct	1	0	2
1	1	Robinson	19/11/2012	1653	f	18-25	06-Oct	1	0	2
1	1	Robinson	19/11/2012	1655	f	18-25	01-May	3		1
1	1	Robinson	19/11/2012	1657	f	18-25	06-Oct	1	0	2
1	1	Robinson	19/11/2012	1657	m	18-25	01-May	4	1	1
1	1	Robinson	19/11/2012	1703	f	18-25	01-May	4	1	1
1	1	Robinson	19/11/2012	1703	m	18-25	01-May	1	0	1
1	1	Robinson	19/11/2012	1707	m	18-25	06-Oct	1	0	2
1	1	Robinson	19/11/2012	1710	m	18-25	01-May	1	0	1
1	1	Robinson	19/11/2012	1712	m	18-25	01-May	4	1	1
1	1	Robinson	19/11/2012	1712	f	18-25	01-May	4	1	1
1	1	Robinson	19/11/2012	1720	f	18-25	01-May	4	1	1
1	1	Stephenson	20/11/2012	1642	m	18-25	01-May	4	1	1
1	1	Stephenson	20/11/2012	1654	m	18-25	01-May	1	0	1
1	1	Stephenson	20/11/2012	1654	m	18-25	01-May	1	0	1
1	1	Stephenson	20/11/2012	1658	m	26-40	06-Oct	1	0	2
1	1	Stephenson	20/11/2012	1659	m	26-40	06-Oct	1	0	2
1	1	Stephenson	20/11/2012	1708	f	18-25	01-May	2	0	1
1	1	Stephenson	20/11/2012	1721	m	18-25	01-May	4	1	1
1	1	Medical	11/12/2012	1627	m	18-25	01-May	1	0	1
1	1	Medical	11/12/2012	1630	f	18-25	01-May	1	0	1
1	1	Medical	11/12/2012	1641	m	18-25	01-May	1	0	1
1	1	Medical	11/12/2012	1645	f	18-25	01-May	3		1
1	1	Medical	11/12/2012	1651	m	26-40	01-May	1	0	1
1	1	Medical	11/12/2012	1652	m	18-25	06-Oct	2	0	2
1	1	Medical	11/12/2012	1655	f	18-25	06-Oct	1	0	2
1	1	Medical	11/12/2012	1700	f	18-25	06-Oct	5	0	2
1	1	Medical	11/12/2012	1700	m	18-25	06-Oct	4	1	2
1	1	Medical	11/12/2012	1704	m	18-25	06-Oct	1	0	2
1	1	Medical	11/12/2012	1706	m	26-40	01-May	4	1	1
1	1	Medical	11/12/2012	1709	m	18-25	01-May	2	0	1
1	1	Medical	11/12/2012	1715	m	18-25	01-May	1	0	1
1	1	Medical	11/12/2012	1724	f	18-25	01-May	1	0	1
1	1	Medical	11/12/2012	1729	m	18-25	01-May	2	0	1
1	1	Robinson	12/12/2012	1624	m	18-25	01-May	5	0	1
1	1	Robinson	12/12/2012	1632	m	18-25	01-May	4	1	1
1	1	Robinson	12/12/2012	1635	f	18-25	01-May	1	0	1
1	1	Robinson	12/12/2012	1636	m	18-25	01-May	1	0	1
1	1	Robinson	12/12/2012	1645	f	18-25	01-May	1	0	1
1	1	Robinson	12/12/2012	1653	m	18-25	01-May	1	0	1
1	1	Robinson	12/12/2012	1654	f	18-25	01-May	5	0	1
1	1	Robinson	12/12/2012	1657	f	18-25	01-May	5	0	1
1	1	Robinson	12/12/2012	1700	m	18-25	01-May	1	0	1
1	1	Robinson	12/12/2012	1708	m	18-25	01-May	2	0	1
1	1	Robinson	12/12/2012	1710	m	18-25	01-May	3		1
1	1	Robinson	12/12/2012	1717	m	18-25	01-May	4	1	1
1	1	Stephenson	13/12/2012	1631	m	18-25	01-May	4	1	1
1	1	Stephenson	13/12/2012	1631	m	18-25	01-May	4	1	1
1	1	Stephenson	13/12/2012	1637	m	18-25	01-May	1	0	1
1	1	Stephenson	13/12/2012	1642	m	18-25	01-May	1	0	1
1	1	Stephenson	13/12/2012	1644	m	18-25	01-May	4	1	1
1	1	Stephenson	13/12/2012	1656	m	18-25	01-May	5	0	1
1	1	Stephenson	13/12/2012	1702	m	18-25	01-May	1	0	1
1	1	Stephenson	13/12/2012	1714	m	18-25	0	2	0	1
0	0	Merz	29/10/2012	1640	f	18-25	01-May	4	1	1
0	0	Merz	29/10/2012	1640	f	18-25	01-May	1	0	1
0	0	Merz	29/10/2012	1642	m	26-40	01-May	1	0	1
0	0	Merz	29/10/2012	1649	m	18-25	0	1	0	1
0	0	Merz	29/10/2012	1656	m	26-40	01-May	1	0	1
0	0	Merz	29/10/2012	1657	m	18-25	01-May	1	0	1
0	0	Merz	29/10/2012	1658	m	18-25	01-May	1	0	1
0	0	Merz	29/10/2012	1658	m	26-40	01-May	1	0	1
0	0	Merz	29/10/2012	1702	m	26-40	01-May	1	0	1
0	0	Merz	29/10/2012	1704	m	18-25	01-May	1	0	1
0	0	Merz	29/10/2012	1704	m	18-25	01-May	1	0	1
0	0	Merz	29/10/2012	1704	m	26-40	01-May	5	0	1
0	0	Merz	29/10/2012	1707	m	18-25	01-May	4	1	1
0	0	Merz	29/10/2012	1707	m	18-25	01-May	1	0	1
0	0	Herschel	22/11/2012	1601	m	18-25	06-Oct	4	1	2
0	0	Herschel	22/11/2012	1604	m	18-25	01-May	4	1	1
0	0	Herschel	22/11/2012	1606	m	18-25	01-May	1	0	1
0	0	Herschel	22/11/2012	1613	f	18-25	01-May	5	0	1
0	0	Herschel	22/11/2012	1626	f	18-25	01-May	1	0	1
0	0	Merz	26/11/2012	1555	m	18-25	01-May	1	0	1
0	0	Merz	26/11/2012	1557	m	18-25	01-May	1	0	1
0	0	Merz	26/11/2012	1602	m	18-25	06-Oct	5	0	2
0	0	Merz	26/11/2012	1604	m	18-25	06-Oct	1	0	2
0	0	Merz	26/11/2012	1615	f	18-25	01-May	1	0	1
0	0	Agriculture	27/11/2012	1551	m	18-25	01-May	1	0	1
0	0	Agriculture	27/11/2012	1600	f	18-25	01-May	4	1	1
0	0	Agriculture	27/11/2012	1603	f	26-40	01-May	4	1	1
0	0	Agriculture	27/11/2012	1624	f	18-25	0	1	0	1
1	0	Medical	01/11/2012	1628	f	26-40	01-May	1	0	1
1	0	Medical	01/11/2012	1632	m	18-25	01-May	5	0	1
1	0	Medical	01/11/2012	1640	f	18-25	01-May	1	0	1
1	0	Medical	01/11/2012	1640	m	18-25	01-May	1	0	1
1	0	Medical	01/11/2012	1645	f	18-25	01-May	5	0	1
1	0	Medical	01/11/2012	1646	f	18-25	01-May	1	0	1
1	0	Medical	01/11/2012	1646	f	18-25	01-May	1	0	1
1	0	Medical	01/11/2012	1648	f	18-25	01-May	1	0	1
1	0	Medical	01/11/2012	1648	f	18-25	01-May	1	0	1
1	0	Medical	01/11/2012	1651	f	18-25	16+	4	1	2
1	0	Medical	01/11/2012	1651	m	18-25	16+	1	0	2
1	0	Medical	01/11/2012	1651	m	18-25	16+	4	1	2
1	0	Medical	01/11/2012	1653	m	18-25	16+	1	0	2
1	0	Medical	01/11/2012	1653	m	18-25	16+	4	1	2
1	0	Medical	01/11/2012	1653	f	18-25	16+	1	0	2
1	0	Medical	01/11/2012	1653	f	18-25	16+	4	1	2
1	0	Medical	01/11/2012	1653	m	18-25	16+	1	0	2
1	0	Medical	01/11/2012	1653	m	18-25	16+	1	0	2
1	0	Medical	01/11/2012	1657	m	18-25	16+	2	0	2
1	0	Medical	01/11/2012	1659	m	18-25	16+	1	0	2
1	0	Medical	01/11/2012	1704	m	26-40	06-Oct	1	0	2
1	0	Robinson	05/11/2012	1620	f	18-25	01-May	1	0	1
1	0	Robinson	05/11/2012	1620	f	18-25	01-May	1	0	1
1	0	Robinson	05/11/2012	1622	m	18-25	01-May	1	0	1
1	0	Robinson	05/11/2012	1641	m	26-40	01-May	4	1	1
1	0	Robinson	05/11/2012	1643	m	18-25	01-May	5	0	1
1	0	Robinson	05/11/2012	1651	f	18-25	01-May	1	0	1
1	0	Robinson	05/11/2012	1651	m	18-25	01-May	3		1
1	0	Robinson	05/11/2012	1652	m	18-25	06-Oct	1	0	2
1	0	Robinson	05/11/2012	1652	f	18-25	06-Oct	3		2
1	0	Robinson	05/11/2012	1659	m	18-25	01-May	1	0	1
1	0	Stephenson	06/11/2012	1622	m	18-25	06-Oct	4	1	2
1	0	Stephenson	06/11/2012	1622	m	18-25	06-Oct	4	1	2
1	0	Stephenson	06/11/2012	1622	m	18-25	06-Oct	4	1	2
1	0	Stephenson	06/11/2012	1625	m	18-25	06-Oct	1	0	2
1	0	Stephenson	06/11/2012	1636	m	18-25	01-May	4	1	1
1	0	Stephenson	06/11/2012	1646	m	18-25	01-May	3		1
1	0	Stephenson	06/11/2012	1651	m	26-40	01-May	4	1	1
1	0	Stephenson	06/11/2012	1653	m	18-25	01-May	4	1	1
1	0	Stephenson	06/11/2012	1653	m	18-25	01-May	5	0	1
1	0	Medical	29/11/2012	1550	m	18-25	01-May	5	0	1
1	0	Medical	29/11/2012	1557	m	18-25	06-Oct	1	0	2
1	0	Medical	29/11/2012	1558	f	18-25	16+	1	0	2
1	0	Medical	29/11/2012	1558	f	18-25	16+	1	0	2
1	0	Medical	29/11/2012	1601	m	18-25	16+	4	1	2
1	0	Medical	29/11/2012	1601	m	18-25	16+	5	0	2
1	0	Medical	29/11/2012	1602	m	18-25	16+	1	0	2
1	0	Medical	29/11/2012	1603	m	18-25	06-Oct	1	0	2
1	0	Medical	29/11/2012	1610	m	18-25	06-Oct	1	0	2
1	0	Medical	29/11/2012	1612	m	18-25	01-May	1	0	1
1	0	Medical	29/11/2012	1627	m	18-25	01-May	4	1	1
1	0	Robinson	03/12/2012	1548	m	18-25	01-May	2	0	1
1	0	Robinson	03/12/2012	1550	f	18-25	01-May	1	0	1
1	0	Robinson	03/12/2012	1557	f	18-25	06-Oct	1	0	2
1	0	Robinson	03/12/2012	1557	f	18-25	06-Oct	1	0	2
1	0	Robinson	03/12/2012	1600	m	18-25	Nov-15	4	1	2
1	0	Robinson	03/12/2012	1612	m	18-25	01-May	1	0	1
1	0	Robinson	03/12/2012	1613	m	18-25	01-May	1	0	1
1	0	Robinson	03/12/2012	1613	m	18-25	01-May	1	0	1
1	0	Robinson	03/12/2012	1624	f	18-25	01-May	5	0	1
1	0	Stephenson	04/12/2012	1541	m	18-25	01-May	5	0	1
1	0	Stephenson	04/12/2012	1600	m	18-25	06-Oct	1	0	2
1	0	Stephenson	04/12/2012	1602	m	18-25	06-Oct	1	0	2
1	0	Stephenson	04/12/2012	1602	m	18-25	06-Oct	4	1	2
1	0	Stephenson	04/12/2012	1602	m	18-25	06-Oct	1	0	2
1	0	Stephenson	04/12/2012	1603	m	18-25	06-Oct	5	0	2
1	0	Stephenson	04/12/2012	1611	m	18-25	06-Oct	5	0	2
1	0	Stephenson	04/12/2012	1620	m	18-25	01-May	1	0	1
1	0	Stephenson	04/12/2012	1621	m	18-25	01-May	4	1	1
1	0	Stephenson	04/12/2012	1623	m	18-25	01-May	4	1	1
0	1	Herschel	08/11/2012	1615	m	18-25	01-May	1	0	1
0	1	Herschel	08/11/2012	1630	m	18-25	01-May	4	1	1
0	1	Herschel	08/11/2012	1644	m	18-25	06-Oct	1	0	2
0	1	Herschel	08/11/2012	1644	m	18-25	06-Oct	1	0	2
0	1	Herschel	08/11/2012	1649	m	18-25	01-May	1	0	1
0	1	Herschel	08/11/2012	1649	m	18-25	01-May	1	0	1
0	1	Herschel	08/11/2012	1651	m	18-25	06-Oct	4	1	2
0	1	Herschel	08/11/2012	1652	m	18-25	01-May	4	1	1
0	1	Merz	12/11/2012	1608	m	16-40	01-May	1	0	1
0	1	Merz	12/11/2012	1610	f	18-25	01-May	4	1	1
0	1	Merz	12/11/2012	1611	f	18-25	01-May	1	0	1
0	1	Merz	12/11/2012	1638	m	16-40	01-May	4	1	1
0	1	Merz	12/11/2012	1645	m	18-25	01-May	1	0	1
0	1	Agriculture	13/11/2012	1606	m	18-25	01-May	1	0	1
0	1	Agriculture	13/11/2012	1607	m	18-25	06-Oct	4	1	2
0	1	Agriculture	13/11/2012	1612	m	18-25	01-May	1	0	1
0	1	Agriculture	13/11/2012	1612	m	26-40	01-May	1	0	1
0	1	Agriculture	13/11/2012	1616	m	26-40	01-May	1	0	1
0	1	Agriculture	13/11/2012	1630	m	18-25	01-May	1	0	1
0	1	Agriculture	13/11/2012	1630	f	18-25	01-May	1	0	1
0	1	Agriculture	13/11/2012	1632	m	18-25	01-May	1	0	1
0	1	Agriculture	13/11/2012	1632	f	18-25	01-May	4	1	1
0	1	Agriculture	13/11/2012	1637	m	18-25	01-May	2	0	1
0	1	Agriculture	13/11/2012	1646	m	18-25	01-May	1	0	1
0	1	Herschel	06/12/2012	1548	f	18-25	01-May	1	0	1
0	1	Herschel	06/12/2012	1555	m	18-25	06-Oct	4	1	2
0	1	Herschel	06/12/2012	1556	f	18-25	16+	4	1	2
0	1	Herschel	06/12/2012	1556	m	18-25	16+	4	1	2
0	1	Herschel	06/12/2012	1558	m	18-25	16+	4	1	2
0	1	Herschel	06/12/2012	1559	m	18-25	06-Oct	1	0	2
0	1	Herschel	06/12/2012	1600	m	18-25	06-Oct	1	0	2
0	1	Herschel	06/12/2012	1600	m	18-25	06-Oct	1	0	2
0	1	Herschel	06/12/2012	1601	m	18-25	16+	5	0	2
0	1	Herschel	06/12/2012	1601	m	18-25	16+	1	0	2
0	1	Herschel	06/12/2012	1602	m	18-25	06-Oct	1	0	2
0	1	Herschel	06/12/2012	1604	f	18-25	01-May	1	0	1
0	1	Herschel	06/12/2012	1605	m	18-25	01-May	5	0	1
0	1	Herschel	06/12/2012	1607	m	18-25	01-May	1	0	1
0	1	Herschel	06/12/2012	1612	m	18-25	01-May	1	0	1
0	1	Merz	07/12/2012	1546	m	18-25	0	5	0	1
0	1	Merz	07/12/2012	1548	m	18-25	0	5	0	1
0	1	Merz	07/12/2012	1553	m	18-25	01-May	1	0	1
0	1	Merz	07/12/2012	1554	m	18-25	01-May	1	0	1
0	1	Merz	07/12/2012	1559	m	18-25	01-May	4	1	1
0	1	Merz	07/12/2012	1600	f	18-25	01-May	5	0	1
0	1	Merz	07/12/2012	1600	m	18-25	01-May	4	1	1
0	1	Merz	07/12/2012	1608	m	18-25	0	4	1	1
0	1	Merz	07/12/2012	1623	m	18-25	01-May	1	0	1
0	1	Agriculture	10/12/2012	1542	m	18-25	01-May	1	0	1
0	1	Agriculture	10/12/2012	1552	m	18-25	01-May	1	0	1
0	1	Agriculture	10/12/2012	1555	f	18-25	01-May	1	0	1
0	1	Agriculture	10/12/2012	1558	f	18-25	06-Oct	1	0	2
0	1	Agriculture	10/12/2012	1603	f	18-25	06-Oct	2	0	2
0	1	Agriculture	10/12/2012	1605	f	18-25	06-Oct	4	1	2
0	1	Agriculture	10/12/2012	1615	m	18-25	01-May	5	0	1
1	1	Medical	15/11/2012	1612	f	18-25	01-May	4	1	1
1	1	Medical	15/11/2012	1615	m	18-25	01-May	1	0	1
1	1	Medical	15/11/2012	1618	m	18-25	01-May	4	1	1
1	1	Medical	15/11/2012	1620	m	18-25	16+	1	0	2
1	1	Medical	15/11/2012	1620	m	18-25	06-Oct	1	0	2
1	1	Medical	15/11/2012	1621	m	18-25	01-May	4	1	1
1	1	Medical	15/11/2012	1622	m	18-25	06-Oct	1	0	2
1	1	Medical	15/11/2012	1623	m	18-25	06-Oct	1	0	2
1	1	Medical	15/11/2012	1623	m	18-25	06-Oct	4	1	2
1	1	Medical	15/11/2012	1624	m	18-25	06-Oct	1	0	2
1	1	Medical	15/11/2012	1625	m	18-25	06-Oct	1	0	2
1	1	Medical	15/11/2012	1628	f	18-25	01-May	1	0	1
1	1	Medical	15/11/2012	1633	m	18-25	01-May	5	0	1
1	1	Medical	15/11/2012	1641	m	18-25	16+	1	0	2
1	1	Medical	15/11/2012	1642	m	18-25	16+	4	1	2
1	1	Medical	15/11/2012	1643	m	18-25	16+	1	0	2
1	1	Robinson	19/11/2012	1559	f	18-25	01-May	1	0	1
1	1	Robinson	19/11/2012	1601	f	18-25	01-May	1	0	1
1	1	Robinson	19/11/2012	1620	m	18-25	01-May	4	1	1
1	1	Robinson	19/11/2012	1634	f	18-25	01-May	1	0	1
1	1	Stephenson	20/11/2012	1555	m	18-25	06-Oct	4	1	2
1	1	Stephenson	20/11/2012	1559	m	18-25	06-Oct	1	0	2
1	1	Stephenson	20/11/2012	1601	m	18-25	Nov-15	5	0	2
1	1	Stephenson	20/11/2012	1601	f	18-25	06-Oct	1	0	2
1	1	Stephenson	20/11/2012	1601	f	18-25	01-May	1	0	1
1	1	Stephenson	20/11/2012	1602	m	18-25	01-May	4	1	1
1	1	Stephenson	20/11/2012	1611	m	26-40	01-May	1	0	1
1	1	Stephenson	20/11/2012	1624	m	18-25	01-May	5	0	1
1	1	Stephenson	20/11/2012	1630	m	18-25	01-May	4	1	1
1	1	Medical	11/12/2012	1540	m	18-25	01-May	4	1	1
1	1	Medical	11/12/2012	1548	f	18-25	01-May	4	1	1
1	1	Medical	11/12/2012	1549	f	18-25	06-Oct	2	0	2
1	1	Medical	11/12/2012	1553	m	26-40	06-Oct	5	0	2
1	1	Medical	11/12/2012	1556	m	18-25	06-Oct	1	0	2
1	1	Medical	11/12/2012	1556	f	18-25	Nov-15	1	0	2
1	1	Medical	11/12/2012	1601	f	18-25	Nov-15	5	0	2
1	1	Medical	11/12/2012	1603	m	18-25	Nov-15	1	0	2
1	1	Medical	11/12/2012	1608	f	18-25	06-Oct	2	0	2
1	1	Medical	11/12/2012	1620	m	18-25	01-May	4	1	1
1	1	Robinson	12/12/2012	1539	m	18-25	01-May	1	0	1
1	1	Robinson	12/12/2012	1546	f	18-25	01-May	2	0	1
1	1	Robinson	12/12/2012	1547	m	18-25	01-May	5	0	1
1	1	Robinson	12/12/2012	1552	m	18-25	01-May	1	0	1
1	1	Robinson	12/12/2012	1558	m	18-25	06-Oct	5	0	2
1	1	Robinson	12/12/2012	1601	m	18-25	01-May	1	0	1
1	1	Robinson	12/12/2012	1601	f	18-25	01-May	1	0	1
1	1	Robinson	12/12/2012	1604	f	18-25	01-May	4	1	1
1	1	Robinson	12/12/2012	1610	f	18-25	01-May	4	1	1
1	1	Robinson	12/12/2012	1616	m	18-25	01-May	1	0	1
1	1	Stephenson	13/12/2012	1540	m	18-25	01-May	2	0	1
1	1	Stephenson	13/12/2012	1552	m	18-25	01-May	1	0	1
1	1	Stephenson	13/12/2012	1555	m	18-25	01-May	1	0	1
1	1	Stephenson	13/12/2012	1556	m	18-25	01-May	5	0	1
1	1	Stephenson	13/12/2012	1559	m	18-25	01-May	1	0	1
1	1	Stephenson	13/12/2012	1602	m	18-25	01-May	5	0	1
1	1	Stephenson	13/12/2012	1606	m	18-25	01-May	2	0	1
1	1	Stephenson	13/12/2012	1607	m	18-25	01-May	1	0	1
1	1	Stephenson	13/12/2012	1617	m	18-25	01-May	1	0	1
0	0	Herschel	25/10/2012	1150	m	18-25	06-Oct	2	0	2
0	0	Herschel	25/10/2012	1157	m	18-25	Nov-15	5	0	2
0	0	Herschel	25/10/2012	1203	m	18-25	06-Oct	4	1	2
0	0	Herschel	25/10/2012	1203	f	18-25	06-Oct	1	0	2
0	0	Herschel	25/10/2012	1245	m	26-40	01-May	2	0	1
0	0	Herschel	25/10/2012	1245	m	18-25	01-May	1	0	1
0	0	Herschel	25/10/2012	1255	m	18-25	Nov-15	2	0	2
0	0	Herschel	25/10/2012	1259	m	18-25	Nov-15	4	1	2
0	0	Herschel	25/10/2012	1304	m	18-25	06-Oct	1	0	2
0	0	Herschel	25/10/2012	1324	m	18-25	01-May	4	1	1
0	0	Herschel	25/10/2012	1540	m	18-25	01-May	1	0	1
0	0	Herschel	25/10/2012	1544	m	18-25	01-May	2	0	1
0	0	Herschel	25/10/2012	1548	m	18-25	01-May	1	0	1
0	0	Herschel	25/10/2012	1600	m	18-25	06-Oct	1	0	2
0	0	Herschel	25/10/2012	1600	m	18-25	06-Oct	5	0	2
0	0	Herschel	25/10/2012	1600	m	18-25	06-Oct	1	0	2
0	0	Herschel	25/10/2012	1600	f	18-25	06-Oct	1	0	2
0	0	Herschel	25/10/2012	1606	m	26-40	Nov-15	4	1	2
0	0	Herschel	25/10/2012	1613	m	18-25	01-May	3		1
0	0	Herschel	25/10/2012	1655	m	18-25	01-May	1	0	1
0	0	Herschel	25/10/2012	1702	m	18-25	01-May	1	0	1
0	0	Herschel	25/10/2012	1703	m	18-25	01-May	1	0	1
0	0	Herschel	25/10/2012	1707	m	18-25	01-May	5	0	1
0	0	Herschel	25/10/2012	1712	m	26-40	01-May	1	0	1
0	0	Herschel	25/10/2012	1719	m	26-40	01-May	5	0	1
0	0	Merz	29/10/2012	1142	m	18-25	01-May	1	0	1
0	0	Merz	29/10/2012	1203	m	18-25	01-May	1	0	1
0	0	Merz	29/10/2012	1205	m	18-25	01-May	5	0	1
0	0	Merz	29/10/2012	1258	m	18-25	06-Oct	4	1	2
0	0	Merz	29/10/2012	1258	m	18-25	06-Oct	5	0	2
0	0	Merz	29/10/2012	1258	m	18-25	06-Oct	5	0	2
0	0	Merz	29/10/2012	1320	m	18-25	01-May	1	0	1
0	0	Merz	29/10/2012	1548	m	18-25	01-May	1	0	1
0	0	Merz	29/10/2012	1550	f	18-25	01-May	1	0	1
0	0	Merz	29/10/2012	1558	f	18-25	01-May	4	1	1
0	0	Agriculture	30/10/2012	1232	f	18-25	01-May	1	0	1
0	0	Agriculture	30/10/2012	1254	f	18-25	06-Oct	5	0	2
0	0	Agriculture	30/10/2012	1250	f	18-25	01-May	3		1
0	0	Agriculture	30/10/2012	1305	f	26-40	01-May	1	0	1
0	0	Agriculture	30/10/2012	1312	f	18-25	06-Oct	2	0	2
0	0	Agriculture	30/10/2012	1533	m	18-25	01-May	2	0	1
0	0	Agriculture	30/10/2012	1533	m	18-25	01-May	4	1	1
0	0	Agriculture	30/10/2012	1533	m	18-25	01-May	2	0	1
0	0	Agriculture	30/10/2012	1534	m	18-25	01-May	5	0	1
0	0	Agriculture	30/10/2012	1602	m	18-25	06-Oct	1	0	2
0	0	Agriculture	30/10/2012	1606	m	18-25	01-May	4	1	1
0	0	Agriculture	30/10/2012	1607	f	18-25	01-May	2	0	1
0	0	Agriculture	30/10/2012	1615	m	18-25	01-May	1	0	1
0	0	Agriculture	30/10/2012	1616	m	18-25	Nov-15	1	0	2
0	0	Agriculture	30/10/2012	1616	m	18-25	Nov-15	4	1	2
0	0	Agriculture	30/10/2012	1619	f	18-25	06-Oct	1	0	2
0	0	Agriculture	30/10/2012	1619	f	18-25	06-Oct	1	0	2
0	0	Agriculture	30/10/2012	1631	f	18-25	01-May	3		1
0	0	Herschel	22/11/2012	1345	m	18-25	01-May	4	1	1
0	0	Herschel	22/11/2012	1346	f	18-25	01-May	1	0	1
0	0	Herschel	22/11/2012	1359	m	18-25	01-May	4	1	1
1	0	Medical	01/11/2012	1252	m	18-25	16+	3		2
1	0	Medical	01/11/2012	1602	m	18-25	16+	1	0	2
1	0	Medical	01/11/2012	1602	m	18-25	06-Oct	4	1	2
1	0	Medical	01/11/2012	1625	m	18-25	01-May	1	0	1
1	0	Medical	01/11/2012	1627	f	26-40	01-May	1	0	1
1	0	Robinson	05/11/2012	1145	f	18-25	06-Oct	1	0	2
1	0	Robinson	05/11/2012	1202	m	18-25	06-Oct	1	0	2
1	0	Robinson	05/11/2012	1213	m	18-25	06-Oct	2	0	2
1	0	Robinson	05/11/2012	1215	f	18-25	06-Oct	1	0	2
1	0	Robinson	05/11/2012	1224	m	18-25	01-May	1	0	1
1	0	Robinson	05/11/2012	1236	f	18-25	06-Oct	1	0	2
1	0	Robinson	05/11/2012	1305	m	18-25	06-Oct	1	0	2
1	0	Robinson	05/11/2012	1538	f	18-25	01-May	3		1
1	0	Robinson	05/11/2012	1538	f	18-25	01-May	1	0	1
1	0	Robinson	05/11/2012	1545	f	18-25	01-May	1	0	1
1	0	Robinson	05/11/2012	1556	m	18-25	01-May	1	0	1
1	0	Robinson	05/11/2012	1558	m	26-40	01-May	2	0	1
1	0	Robinson	05/11/2012	1602	m	18-25	01-May	5	0	1
1	0	Robinson	05/11/2012	1603	f	18-25	01-May	1	0	1
1	0	Robinson	05/11/2012	1605	f	18-25	01-May	4	1	1
1	0	Robinson	05/11/2012	1607	m	18-25	01-May	2	0	1
1	0	Robinson	05/11/2012	1612	m	18-25	01-May	1	0	1
1	0	Robinson	05/11/2012	1614	f	18-25	01-May	1	0	1
1	0	Robinson	05/11/2012	1614	f	18-25	01-May	1	0	1
1	0	Robinson	05/11/2012	1618	f	18-25	01-May	1	0	1
1	0	Stephenson	06/11/2012	1140	m	18-25	01-May	1	0	1
1	0	Stephenson	06/11/2012	1155	m	18-25	01-May	4	1	1
1	0	Stephenson	06/11/2012	1157	m	18-25	01-May	5	0	1
1	0	Stephenson	06/11/2012	1158	f	18-25	01-May	4	1	1
1	0	Stephenson	06/11/2012	1255	m	18-25	01-May	4	1	1
1	0	Stephenson	06/11/2012	1255	m	18-25	01-May	1	0	1
1	0	Stephenson	06/11/2012	1259	m	18-25	Nov-15	5	0	2
1	0	Stephenson	06/11/2012	1305	m	18-25	06-Oct	5	0	2
1	0	Stephenson	06/11/2012	1305	m	18-25	06-Oct	2	0	2
1	0	Stephenson	06/11/2012	1306	m	18-25	06-Oct	5	0	2
1	0	Stephenson	06/11/2012	1532	m	18-25	01-May	4	1	1
1	0	Stephenson	06/11/2012	1535	m	18-25	01-May	4	1	1
1	0	Stephenson	06/11/2012	1542	m	18-25	01-May	1	0	1
1	0	Stephenson	06/11/2012	1543	m	18-25	06-Oct	4	1	2
1	0	Stephenson	06/11/2012	1543	m	18-25	06-Oct	4	1	2
1	0	Stephenson	06/11/2012	1548	m	18-25	01-May	1	0	1
1	0	Stephenson	06/11/2012	1552	f	26-40	01-May	1	0	1
1	0	Stephenson	06/11/2012	1557	m	18-25	06-Oct	5	0	2
1	0	Stephenson	06/11/2012	1602	m	18-25	06-Oct	5	0	2
1	0	Stephenson	06/11/2012	1605	m	18-25	06-Oct	4	1	2
1	0	Stephenson	06/11/2012	1605	m	18-25	06-Oct	4	1	2
1	0	Stephenson	06/11/2012	1605	m	18-25	06-Oct	2	0	2
1	0	Stephenson	06/11/2012	1608	f	18-25	01-May	1	0	1
1	0	Robinson	03/12/2012	1533	m	18-25	01-May	1	0	1
1	0	Robinson	03/12/2012	1534	f	18-25	01-May	1	0	1
1	0	Robinson	03/12/2012	1541	m	18-25	06-Oct	1	0	2
1	0	Stephenson	04/12/2012	1533	m	18-25	01-May	4	1	1
1	0	Stephenson	04/12/2012	1533	m	18-25	01-May	4	1	1
1	0	Stephenson	04/12/2012	1540	m	18-25	01-May	4	1	1
0	1	Herschel	08/11/2012	1150	m	18:25	06-Oct	4	1	2
0	1	Herschel	08/11/2012	1219	m	18-25	01-May	5	0	1
0	1	Herschel	08/11/2012	1225	m	18-25	06-Oct	1	0	2
0	1	Herschel	08/11/2012	1225	m	18-25	06-Oct	4	1	2
0	1	Herschel	08/11/2012	1225	m	18-25	06-Oct	1	0	2
0	1	Herschel	08/11/2012	1230	m	18-25	Nov-15	5	0	2
0	1	Herschel	08/11/2012	1232	f	18-25	Nov-15	5	0	2
0	1	Herschel	08/11/2012	1232	m	18-25	Nov-15	1	0	2
0	1	Herschel	08/11/2012	1232	m	18-25	Nov-15	4	1	2
0	1	Herschel	08/11/2012	1233	f	18-25	Nov-15	1	0	2
0	1	Herschel	08/11/2012	1241	m	18-25	01-May	3		1
0	1	Herschel	08/11/2012	1258	m	18-25	Nov-15	4	1	2
0	1	Herschel	08/11/2012	1258	m	18-25	06-Oct	4	1	2
0	1	Herschel	08/11/2012	1259	m	18-25	06-Oct	4	1	2
0	1	Herschel	08/11/2012	1300	f	18-25	06-Oct	1	0	2
0	1	Herschel	08/11/2012	1303	m	18-25	01-May	5	0	1
0	1	Herschel	08/11/2012	1303	m	18-25	01-May	5	0	1
0	1	Herschel	08/11/2012	1313	m	18-25	01-May	1	0	1
0	1	Herschel	08/11/2012	1548	f	18-25	01-May	1	0	1
0	1	Herschel	08/11/2012	1555	m	18-25	06-Oct	4	1	2
0	1	Herschel	08/11/2012	1558	f	18-25	16+	1	0	2
0	1	Herschel	08/11/2012	1558	f	18-25	16+	4	1	2
0	1	Herschel	08/11/2012	1558	f	18-25	16+	1	0	2
0	1	Herschel	08/11/2012	1558	f	18-25	16+	1	0	2
0	1	Herschel	08/11/2012	1600	m	18-25	16+	1	0	2
0	1	Herschel	08/11/2012	1600	m	18-25	16+	1	0	2
0	1	Herschel	08/11/2012	1600	m	18-25	16+	4	1	2
0	1	Herschel	08/11/2012	1602	m	18-25	06-Oct	4	1	2
0	1	Herschel	08/11/2012	1602	m	18-25	06-Oct	1	0	2
0	1	Herschel	08/11/2012	1604	m	18-25	06-Oct	4	1	2
0	1	Herschel	08/11/2012	1604	m	18-25	06-Oct	4	1	2
0	1	Merz	12/11/2012	1213	m	18-25	01-May	4	1	1
0	1	Merz	12/11/2012	1253	m	18-25	01-May	4	1	1
0	1	Merz	12/11/2012	1605	m	18-25	0	4	1	1
0	1	Agriculture	13/11/2012	1159	m	26-40	01-May	1	0	1
0	1	Agriculture	13/11/2012	1203	f	18-25	01-May	1	0	1
0	1	Agriculture	13/11/2012	1227	m	18-25	01-May	4	1	1
0	1	Agriculture	13/11/2012	1227	m	18-25	01-May	2	0	1
0	1	Agriculture	13/11/2012	1231	m	18-25	01-May	1	0	1
0	1	Agriculture	13/11/2012	1552	m	18-25	01-May	4	1	1
0	1	Agriculture	13/11/2012	1557	m	18-25	01-May	2	0	1
0	1	Agriculture	13/11/2012	1558	f	18-25	06-Oct	1	0	2
0	1	Agriculture	13/11/2012	1558	f	18-25	01-May	1	0	1
0	1	Agriculture	13/11/2012	1602	m	18-25	01-May	4	1	1
1	1	Medical	15/11/2012	1551	m	18-25	06-Oct	5	0	2
1	1	Medical	15/11/2012	1554	f	18-25	01-May	1	0	1
1	1	Robinson	19/11/2012	1156	m	18-25	01-May	4	1	1
1	1	Robinson	19/11/2012	1157	m	18-25	01-May	4	1	1
1	1	Robinson	19/11/2012	1157	f	18-25	01-May	3		1
1	1	Robinson	19/11/2012	1203	m	18-25	06-Oct	4	1	2
1	1	Robinson	19/11/2012	1212	f	18-25	01-May	4	1	1
1	1	Robinson	19/11/2012	1240	m	18-25	01-May	1	0	1
1	1	Robinson	19/11/2012	1252	f	18-25	06-Oct	4	1	2
1	1	Robinson	19/11/2012	1259	m	18-25	01-May	3		1
1	1	Robinson	19/11/2012	1545	m	18-25	01-May	3		1
1	1	Robinson	19/11/2012	1547	f	18-25	01-May	1	0	1
1	1	Stephenson	20/11/2012	1534	m	18-25	01-May	2	0	1
1	1	Stephenson	20/11/2012	1545	f	18-25	01-May	1	0	1
1	1	Stephenson	20/11/2012	1550	m	18-25	01-May	4	1	1
1	1	Stephenson	20/11/2012	1551	m	18-25	01-May	4	1	1
1	1	Medical	11/12/2012	1537	m	18-25	06-Oct	1	0	2
1	1	Robinson	12/12/2012	1537	m	18-25	01-May	1	0	1
0	0	Agriculture	30/10/2012	1250	m	18-25	01-May	1	0	1
